# Supplementary material for: High Expression of TGF-β1 Contributes to Hepatocellular Carcinoma Prognosis via Regulating Tumor Immunity
Source: Front Oncol. 2022 Apr 25;12:861601. doi: 10.3389/fonc.2022.861601 (PMC9082360; doi:10.3389/fonc.2022.861601)
Supplement: Supplementary file 3 [file Table_2.xlsx]

## Sheet: Sheet1
1	TCGA−DD−A4NS−01A−11R−A311−07
2	TCGA−BW−A5NO−01A−11R−A27V−07
3	TCGA−2Y−A9GS−01A−12R−A38B−07
4	TCGA−CC−A1HT−01A−11R−A131−07
5	TCGA−DD−AACL−01A−11R−A41C−07
6	TCGA−DD−AACI−01A−11R−A41C−07
7	TCGA−ED−A5KG−01A−11R−A27V−07
8	TCGA−DD−AADO−01A−11R−A41C−07
9	TCGA−DD−AADK−01A−11R−A41C−07
10	TCGA−EP−A3RK−01A−11R−A22L−07
11	TCGA−2Y−A9H3−01A−11R−A38B−07
12	TCGA−BW−A5NQ−01A−11R−A27V−07
13	TCGA−ZP−A9D2−01A−11R−A38B−07
14	TCGA−G3−AAV3−01A−11R−A37K−07
15	TCGA−G3−A5SM−01A−12R−A28V−07
16	TCGA−DD−AACG−01A−11R−A41C−07
17	TCGA−DD−A1EA−01A−11R−A131−07
18	TCGA−DD−AAEH−01A−11R−A41C−07
19	TCGA−NI−A4U2−01A−11R−A28V−07
20	TCGA−DD−A3A6−01A−11R−A22L−07
21	TCGA−DD−A4NH−01A−11R−A27V−07
22	TCGA−BD−A3EP−01A−11R−A22L−07
23	TCGA−DD−AADF−01A−11R−A41C−07
24	TCGA−CC−5262−01A−01R−A131−07
25	TCGA−ED−A7XO−01A−11R−A352−07
26	TCGA−CC−A7IG−01A−11R−A33J−07
27	TCGA−CC−5261−01A−01R−A131−07
28	TCGA−DD−AA3A−01A−11R−A37K−07
29	TCGA−DD−A114−01A−11R−A131−07
30	TCGA−FV−A3I0−01A−11R−A22L−07
31	TCGA−UB−A7ME−01A−11R−A33J−07
32	TCGA−CC−A9FV−01A−11R−A37K−07
33	TCGA−ED−A97K−01A−21R−A38B−07
34	TCGA−KR−A7K0−01A−12R−A33R−07
35	TCGA−DD−AAE4−01A−11R−A41C−07
36	TCGA−DD−A4NR−01A−11R−A311−07
37	TCGA−G3−AAV7−01A−11R−A38B−07
38	TCGA−DD−AAD2−01A−11R−A41C−07
39	TCGA−DD−AADN−01A−11R−A41C−07
40	TCGA−5C−AAPD−01A−21R−A39D−07
41	TCGA−DD−AAED−01A−12R−A41C−07
42	TCGA−FV−A495−01A−11R−A266−07
43	TCGA−CC−A3M9−01A−11R−A213−07
44	TCGA−CC−A8HT−01A−11R−A36F−07
45	TCGA−BC−4072−01B−11R−A155−07
46	TCGA−DD−AAVU−01A−11R−A41C−07
47	TCGA−PD−A5DF−01A−11R−A27V−07
48	TCGA−BC−A8YO−01A−11R−A37K−07
49	TCGA−EP−A2KA−01A−11R−A180−07
50	TCGA−DD−AADI−01A−11R−A41C−07
51	TCGA−DD−AAEK−01A−11R−A41C−07
52	TCGA−DD−A1EF−01A−11R−A131−07
53	TCGA−DD−AAVR−01A−11R−A41C−07
54	TCGA−DD−AAVQ−01A−11R−A41C−07
55	TCGA−K7−A5RG−01A−11R−A28V−07
56	TCGA−DD−AAW0−01A−11R−A41C−07
57	TCGA−2Y−A9GW−01A−11R−A38B−07
58	TCGA−CC−5260−01A−01R−A131−07
59	TCGA−DD−AAE0−01A−11R−A41C−07
60	TCGA−DD−A1EG−01A−11R−A213−07
61	TCGA−DD−A1EL−01A−11R−A155−07
62	TCGA−G3−A25V−01A−11R−A16W−07
63	TCGA−DD−AADB−01A−11R−A41C−07
64	TCGA−GJ−A3OU−01A−31R−A38B−07
65	TCGA−ED−A627−01A−12R−A311−07
66	TCGA−ED−A7PX−01A−51R−A352−07
67	TCGA−2Y−A9GX−01A−11R−A38B−07
68	TCGA−2Y−A9HA−01A−11R−A39D−07
69	TCGA−2Y−A9GT−01A−11R−A38B−07
70	TCGA−DD−AADS−01A−11R−A41C−07
71	TCGA−DD−AACC−01A−11R−A41C−07
72	TCGA−DD−AAEA−01A−11R−A41C−07
73	TCGA−HP−A5MZ−01A−21R−A27V−07
74	TCGA−MR−A8JO−01A−12R−A36F−07
75	TCGA−G3−A25T−01A−11R−A16W−07
76	TCGA−BC−4073−01B−02R−A131−07
77	TCGA−DD−A4NJ−01A−11R−A27V−07
78	TCGA−CC−A7IL−01A−11R−A33R−07
79	TCGA−FV−A4ZP−01A−12R−A266−07
80	TCGA−G3−A7M9−01A−23R−A352−07
81	TCGA−CC−A5UC−01A−11R−A28V−07
82	TCGA−EP−A3JL−01A−11R−A213−07
83	TCGA−DD−A119−01A−11R−A131−07
84	TCGA−DD−AACZ−01A−11R−A41C−07
85	TCGA−WJ−A86L−01A−12R−A39D−07
86	TCGA−ED−A82E−01A−11R−A352−07
87	TCGA−BC−A69H−01A−11R−A311−07
88	TCGA−DD−AAVV−01A−11R−A41C−07
89	TCGA−CC−A3MA−01A−11R−A213−07
90	TCGA−FV−A3I1−01A−11R−A22L−07
91	TCGA−2Y−A9H2−01A−12R−A38B−07
92	TCGA−CC−A7II−01A−11R−A33J−07
93	TCGA−UB−A7MF−01A−11R−A33J−07
94	TCGA−DD−AAE2−01A−11R−A41C−07
95	TCGA−DD−A1EC−01A−21R−A131−07
96	TCGA−2V−A95S−01A−11R−A37K−07
97	TCGA−DD−AACE−01A−11R−A41C−07
98	TCGA−ED−A66X−01A−11R−A311−07
99	TCGA−DD−AAD0−01A−11R−A41C−07
100	TCGA−XR−A8TD−01A−12R−A39D−07
101	TCGA−RG−A7D4−01A−12R−A33R−07
102	TCGA−DD−AAC9−01A−11R−A41C−07
103	TCGA−EP−A2KC−01A−11R−A213−07
104	TCGA−DD−A73F−01A−11R−A32O−07
105	TCGA−GJ−A6C0−01A−12R−A311−07
106	TCGA−G3−A25X−01A−11R−A16W−07
107	TCGA−CC−5258−01A−01R−A131−07
108	TCGA−FV−A2QR−01A−11R−A213−07
109	TCGA−DD−AAD1−01A−11R−A41C−07
